# Supplementary material for: Dual-Functional Carbon Residue Derived from Co-Pyrolysis of Iron Sludge and Biochar for Synergistic Adsorption and Catalytic Oxidation
Source: Molecules. 2026 Jul 6;31(13):2374. doi: 10.3390/molecules31132374 (PMC13362782; doi:10.3390/molecules31132374)
Supplement: Supplementary file 1 [file molecules-31-02374-s001.zip]

Archive with 1 entries (1 files):
- molecules-4354961-supplementary.pdf
